# Supplementary material for: Comparing the Ecological Stoichiometry in Green and Brown Food Webs – A Review and Meta-analysis of Freshwater Food Webs
Source: Front Microbiol. 2017 Jun 29;8:1184. doi: 10.3389/fmicb.2017.01184 (PMC5489555; doi:10.3389/fmicb.2017.01184)
Supplement: Supplementary file 1 [file Table_1.XLSX]

## Sheet: Growth-NC
Effect sizes of resource N:C on growth
Citation	Order	Trophic mode	Monospecific	Diet	Temperature (C)	Z score	sample size (n)	variance
4	Amphipoda	Detritivore	Yes	Quercus	10	0.165	16	0.077
5	Amphipoda	Detritivore	Yes	Alnus	12	1.014	80	0.013
5	Amphipoda	Detritivore	Yes	Acer	12	0.241	80	0.013
9	Gastropoda	Herbivore	Yes	Ulothrix	20	1.359	32	0.034
10	Trichoptera	Detritivore	No	mixed	10	0.706	86	0.012
11	Trichoptera	Detritivore	No	mixed	3.44	2.428	48	0.022
11	Plecoptera	Detritivore	No	mixed	3.44	1.489	48	0.022
11	Amphipoda	Detritivore	No	mixed	3.44	1.219	48	0.022
13	Diptera	Detritivore	Yes	Acer	15	0.596	35	0.031
13	Diptera	Detritivore	Yes	Quercus	15	0.291	29	0.038
15	Diptera	Detritivore	No	mixed	9	0.821	6	0.333
15	Diptera	Detritivore	No	mixed	14	1.407	6	0.333
16	Diptera	Detritivore	Yes	Eugenia	-	0.135	42	0.026
16	Trichoptera	Detritivore	Yes	Eugenia	-	1.175	42	0.026
17	Gastropoda	Herbivore	No	mixed macrophytes	19	0.43	44	0.024
18	Trichoptera	Detritivore	Yes	Acer	10	-0.229	33	0.033
18	Trichoptera	Detritivore	Yes	Quercus	10	0.887	31	0.036
21	Trichoptera	Detritivore	Yes	Acer	5.1	0.678	42	0.026
21	Trichoptera	Detritivore	Yes	Acer	10	0.956	52	0.02
22	Gastropoda	Herbivore	No	mixed periphyton	13.45	0.239	10	0.143
22	Gastropoda	Herbivore	No	mixed periphyton	13.45	3.726	15	0.083
22	Gastropoda	Herbivore	No	mixed periphyton	13.45	-0.777	15	0.083
22	Gastropoda	Herbivore	No	mixed periphyton	13.45	0.861	15	0.083
23	Amphipoda	Detritivore	Yes	Eucalyptus	10	0.775	33	0.033
24	Gastropoda	Herbivore	No	mixed periphyton	16	-0.364	48	0.022
28	Gastropoda	Herbivore	No	mixed periphyton	11.3	0.467	85	0.012
30	Gastropoda	Herbivore	No	mixed macrophytes	20	0.168	12	0.111
32	Gastropoda	Herbivore	No	mixed periphyton	17.15	-0.073	12	0.111
33	Gastropoda	Herbivore	Yes	Scenedesmus	23	2.771	15	0.083
37	Amphipoda	Detritivore	No	mixed	22	0.336	111	0.009
unpublished (Halvorson et al.)	Plecoptera	Detritivore	Yes	Acer	10	0.613	20	0.059
unpublished (Halvorson et al.)	Plecoptera	Detritivore	Yes	Quercus	10	0.813	20	0.059
unpublished (Halvorson et al.)	Plecoptera	Detritivore	Yes	Acer	5	0.58	23	0.05
unpublished (Halvorson et al.)	Plecoptera	Detritivore	Yes	Quercus	5	0.034	23	0.05
unpublished (Halvorson et al.)	Isopoda	Detritivore	Yes	Acer	10	-0.152	19	0.063
unpublished (Halvorson et al.)	Plecoptera	Detritivore	Yes	Acer	10	0.121	20	0.059
unpublished (Halvorson et al.)	Plecoptera	Detritivore	Yes	Quercus	10	0.166	20	0.059
unpublished (Halvorson et al.)	Trichoptera	Detritivore	Yes	Acer	10	-0.276	20	0.059
unpublished (Halvorson et al.)	Trichoptera	Detritivore	Yes	Quercus	10	0.21	20	0.059

## Sheet: Growth-PC
Effect sizes of resource P:C on growth
Citation	Order	Trophic mode	Monospecific	Diet	Temperature (C)	Z score	sample size (n)	variance
1	Ephemeroptera	Herbivore	No	mixed periphyton	20	0.503	19	0.063
4	Amphipoda	Detritivore	Yes	Quercus	10	0.263	16	0.077
5	Amphipoda	Detritivore	Yes	Alnus	12	2.071	80	0.013
5	Amphipoda	Detritivore	Yes	Acer	12	1.439	80	0.013
6	Ephemeroptera	Detritivore	Yes	Acer	21.45	0.711	6	0.333
6	Ephemeroptera	Detritivore	Yes	Acer	14.3	0.716	6	0.333
8	Gastropoda	Herbivore	Yes	Stromatolites	27	-0.989	32	0.034
9	Gastropoda	Herbivore	Yes	Ulothrix	20	0.733	32	0.034
10	Trichoptera	Detritivore	No	mixed litter	10	0.808	86	0.012
11	Trichoptera	Detritivore	No	mixed litter	3.44	0.552	48	0.022
11	Plecoptera	Detritivore	No	mixed litter	3.44	0.068	48	0.022
11	Amphipoda	Detritivore	No	mixed litter	3.44	-0.049	48	0.022
12	Ephemeroptera	Herbivore	No	mixed periphyton	20	-0.007	18	0.067
13	Diptera	Detritivore	Yes	Acer	15	0.605	35	0.031
13	Diptera	Detritivore	Yes	Quercus	15	0.061	29	0.038
16	Diptera	Detritivore	Yes	Eugenia	-	0.747	42	0.026
16	Trichoptera	Detritivore	Yes	Eugenia	-	-0.468	42	0.026
17	Gastropoda	Herbivore	No	mixed macrophytes	19	0.201	44	0.024
18	Trichoptera	Detritivore	Yes	Acer	10	-0.096	33	0.033
18	Trichoptera	Detritivore	Yes	Quercus	10	0.343	31	0.036
21	Trichoptera	Detritivore	Yes	Acer	5.1	0.678	42	0.026
21	Trichoptera	Detritivore	Yes	Acer	10	0.956	52	0.02
22	Gastropoda	Herbivore	No	mixed periphyton	13.45	-1.715	10	0.143
22	Gastropoda	Herbivore	No	mixed periphyton	13.45	1.098	15	0.083
22	Gastropoda	Herbivore	No	mixed periphyton	13.45	-0.653	15	0.083
23	Amphipoda	Detritivore	Yes	Alder	10	0.268	39	0.028
23	Amphipoda	Detritivore	Yes	Quercus	10	-1.683	37	0.029
24	Gastropoda	Herbivore	No	mixed periphyton	16	-0.942	48	0.022
24	Gastropoda	Herbivore	No	mixed periphyton	16	1.297	48	0.022
26	Gastropoda	Herbivore	No	mixed periphyton	20	-1.888	16	0.077
27	Veneroida	Herbivore	Yes	Scenedesmus	23	-1.476	45	0.024
30	Gastropoda	Herbivore	No	mixed macrophytes	20	0.908	12	0.111
31	Diptera	Detritivore	Yes	Ficus	-	-0.417	14	0.091
31	Diptera	Detritivore	Yes	Ficus	-	-0.172	12	0.111
31	Diptera	Detritivore	Yes	Ficus	-	0.186	15	0.083
31	Diptera	Detritivore	Yes	Ficus	-	0.699	15	0.083
33	Gastropoda	Herbivore	Yes	Scenedesmus	23	2.692	15	0.083
37	Amphipoda	Detritivore	No	mixed litter	22	2.407	111	0.009
41	Gastropoda	Herbivore	Yes	Scenedesmus	18	0.371	41	0.026
41	Gastropoda	Herbivore	Yes	Scenedesmus	18	0.698	81	0.013
41	Gastropoda	Herbivore	Yes	Scenedesmus	18	0.693	54	0.02
43	Gastropoda	Herbivore	Yes	Scenedesmus	22	0.443	40	0.027
43	Gastropoda	Herbivore	Yes	Scenedesmus	22	0.217	10	0.143
45	Gastropoda	Herbivore	No	mixed periphyton	-	0.791	12	0.111
unpublished (Halvorson et al.)	Plecoptera	Detritivore	Yes	Acer	10	0.387	20	0.059
unpublished (Halvorson et al.)	Plecoptera	Detritivore	Yes	Quercus	10	0.947	20	0.059
unpublished (Halvorson et al.)	Plecoptera	Detritivore	Yes	Acer	5	0.66	23	0.05
unpublished (Halvorson et al.)	Plecoptera	Detritivore	Yes	Quercus	5	-0.036	23	0.05
unpublished (Halvorson et al.)	Isopoda	Detritivore	Yes	Acer	10	-0.129	19	0.063
unpublished (Halvorson et al.)	Plecoptera	Detritivore	Yes	Acer	10	0.198	20	0.059
unpublished (Halvorson et al.)	Plecoptera	Detritivore	Yes	Quercus	10	0.309	20	0.059
unpublished (Halvorson et al.)	Trichoptera	Detritivore	Yes	Acer	10	-0.315	20	0.059
unpublished (Halvorson et al.)	Trichoptera	Detritivore	Yes	Quercus	10	0.209	20	0.059
unpublished (Halvorson et al.)	Isopoda	Detritivore	Yes	Quercus	10	0.43	19	0.063

## Sheet: Consumption-NC
Effect sizes of resource N:C on consumption
Citation	Order	Trophic mode	Monospecific	Diet	Temperature (C)	Z score	sample size (n)	variance
3	Trichoptera	Detritivore	Yes	Quercus	15	0.534	120	0.009
3	Trichoptera	Detritivore	Yes	Quercus	15	1.128	120	0.009
4	Amphipoda	Detritivore	Yes	Quercus	10	0.432	16	0.077
4	Trichoptera	Detritivore	Yes	Quercus	10	0.72	16	0.077
4	Plecoptera	Detritivore	Yes	Quercus	10	0.595	16	0.077
5	Amphipoda	Detritivore	Yes	Alnus	12	0.182	72	0.014
5	Amphipoda	Detritivore	Yes	Acer	12	0.158	56	0.019
7	Isopoda	Detritivore	Yes	Betula	11	0.456	10	0.143
7	Amphipoda	Detritivore	Yes	Betula	11	0.483	10	0.143
7	Trichoptera	Detritivore	Yes	Betula	11	0.564	10	0.143
7	Trichoptera	Detritivore	Yes	Betula	11	0.108	10	0.143
9	Gastropoda	Herbivore	Yes	Ulothrix	20	-1.726	32	0.034
10	Trichoptera	Detritivore	No	mixed litter	10	-1.373	86	0.012
13	Diptera	Detritivore	Yes	Acer	15	0.745	35	0.031
13	Diptera	Detritivore	Yes	Quercus	15	0.238	29	0.038
14	Amphipoda	Detritivore	Yes	Alnus	12	-0.349	12	0.111
17	Gastropoda	Herbivore	No	mixed macrophytes	19	0.107	44	0.024
18	Trichoptera	Detritivore	Yes	Acer	10	0.497	33	0.033
18	Trichoptera	Detritivore	Yes	Quercus	10	0.89	31	0.036
21	Trichoptera	Detritivore	Yes	Acer	5.1	0.191	52	0.02
21	Trichoptera	Detritivore	Yes	Acer	10	-0.125	63	0.017
23	Amphipoda	Detritivore	Yes	Eucalyptus	10	0.354	33	0.033
24	Gastropoda	Herbivore	No	mixed periphyton	16	-1.705	48	0.022
25	Gastropoda	Herbivore	No	mixed periphyton	-	-2.382	24	0.048
25	Gastropoda	Herbivore	No	mixed periphyton	-	-0.515	24	0.048
32	Gastropoda	Herbivore	No	mixed periphyton	17.15	0.245	16	0.077
34	Trichoptera	Detritivore	No	mixed litter	15	0.446	12	0.111
34	Trichoptera	Detritivore	No	mixed litter	20	-0.016	12	0.111
38	Trichoptera	Detritivore	Yes	Acer	9.2	0.367	39	0.028
39	Amphipoda	Detritivore	No	mixed litter	15	-0.549	40	0.027
40	Trichoptera	Detritivore	No	mixed litter	16	0.441	72	0.014
42	Trichoptera	Detritivore	No	mixed litter	12	2.249	27	0.042
42	Trichoptera	Detritivore	No	mixed litter	12	2.927	27	0.042
44	Gastropoda	Detritivore	No	mixed litter	21	0.67	15	0.083
unpublished (Halvorson et al.)	Trichoptera	Detritivore	Yes	Quercus	10	-0.255	14	0.091
unpublished (Halvorson et al.)	Trichoptera	Detritivore	Yes	Quercus	10	0.096	16	0.077
unpublished (Halvorson et al.)	Trichoptera	Detritivore	Yes	Quercus	10	-0.432	16	0.077
unpublished (Halvorson et al.)	Plecoptera	Detritivore	Yes	Acer	5	0.961	24	0.048
unpublished (Halvorson et al.)	Plecoptera	Detritivore	Yes	Quercus	5	0.34	24	0.048
unpublished (Halvorson et al.)	Isopoda	Detritivore	Yes	Acer	10	-0.024	20	0.059
unpublished (Halvorson et al.)	Plecoptera	Detritivore	Yes	Acer	10	0.247	20	0.059
unpublished (Halvorson et al.)	Plecoptera	Detritivore	Yes	Quercus	10	-0.385	20	0.059
unpublished (Halvorson et al.)	Trichoptera	Detritivore	Yes	Acer	10	0.289	20	0.059
unpublished (Halvorson et al.)	Trichoptera	Detritivore	Yes	Quercus	10	0.897	20	0.059

## Sheet: Consumption-PC
Effect sizes of resource P:C on consumption
Citation	Order	Trophic mode	Monospecific	Diet	Temperature (C)	Z score	sample size (n)	variance
3	Trichoptera	Detritivore	Yes	Quercus	15	1.308	120	0.009
3	Trichoptera	Detritivore	Yes	Quercus	15	1.149	120	0.009
5	Amphipoda	Detritivore	Yes	Alnus	12	0.169	72	0.014
5	Amphipoda	Detritivore	Yes	Acer	12	0.076	56	0.019
9	Gastropoda	Herbivore	Yes	Ulothrix	20	-0.682	32	0.034
10	Trichoptera	Detritivore	No	mixed litter	10	-1.551	86	0.012
13	Diptera	Detritivore	Yes	Acer	15	0.694	35	0.031
13	Diptera	Detritivore	Yes	Quercus	15	0.053	29	0.038
14	Amphipoda	Detritivore	Yes	Alnus	12	-1.378	12	0.111
18	Trichoptera	Detritivore	Yes	Acer	10	0.4	33	0.033
18	Trichoptera	Detritivore	Yes	Quercus	10	0.451	31	0.036
21	Trichoptera	Detritivore	Yes	Acer	5.1	0.191	52	0.02
21	Trichoptera	Detritivore	Yes	Acer	10	-0.125	63	0.017
23	Amphipoda	Detritivore	Yes	Quercus	10	1.419	37	0.029
24	Gastropoda	Herbivore	No	mixed periphyton	16	-0.833	48	0.022
24	Gastropoda	Herbivore	No	mixed periphyton	16	-2.091	48	0.022
32	Gastropoda	Herbivore	No	mixed periphyton	17.15	-0.73	16	0.077
34	Trichoptera	Detritivore	No	mixed litter	15	0.212	12	0.111
34	Trichoptera	Detritivore	No	mixed litter	20	-0.241	12	0.111
35	Amphipoda	Detritivore	Yes	Alnus	12	0.864	60	0.018
35	Amphipoda	Detritivore	Yes	Acer	12	0.433	60	0.018
38	Trichoptera	Detritivore	Yes	Acer	9.2	0.475	39	0.028
44	Gastropoda	Detritivore	No	mixed litter	21	0.606	15	0.083
unpublished (Halvorson et al.)	Trichoptera	Detritivore	Yes	Acer	10	0.412	16	0.077
unpublished (Halvorson et al.)	Trichoptera	Detritivore	Yes	Acer	10	0.73	16	0.077
unpublished (Halvorson et al.)	Trichoptera	Detritivore	Yes	Acer	10	0.252	16	0.077
unpublished (Halvorson et al.)	Plecoptera	Detritivore	Yes	Acer	5	0.795	24	0.048
unpublished (Halvorson et al.)	Plecoptera	Detritivore	Yes	Quercus	5	0.263	24	0.048
unpublished (Halvorson et al.)	Isopoda	Detritivore	Yes	Acer	10	0.056	20	0.059
unpublished (Halvorson et al.)	Isopoda	Detritivore	Yes	Quercus	10	0.064	20	0.059
unpublished (Halvorson et al.)	Plecoptera	Detritivore	Yes	Acer	10	0.468	20	0.059
unpublished (Halvorson et al.)	Plecoptera	Detritivore	Yes	Quercus	10	-0.17	20	0.059
unpublished (Halvorson et al.)	Trichoptera	Detritivore	Yes	Acer	10	0.376	20	0.059
unpublished (Halvorson et al.)	Trichoptera	Detritivore	Yes	Quercus	10	0.918	20	0.059

## Sheet: N Excretion
Effect sizes of resource N:C on N excretion
Citation	Order	Trophic mode	Monospecific	Diet	Temperature (C)	Z score	sample size (n)	variance
2	Plecoptera	Detritivore	No	Alnus	8	0.47	30	0.037
20	Trichoptera	Detritivore	No	mixed litter	-	0.096	20	0.059
20	Amphipoda	Detritivore	No	mixed litter	10	-0.274	20	0.059
20	Trichoptera	Detritivore	No	mixed litter	-	0.232	20	0.059
20	Trichoptera	Detritivore	No	mixed litter	10	0.864	20	0.059
25	Gastropoda	Herbivore	No	mixed periphyton	-	-0.423	24	0.048
25	Gastropoda	Herbivore	No	mixed periphyton	-	0.621	24	0.048
34	Trichoptera	Detritivore	No	mixed litter	15	0.438	12	0.111
34	Trichoptera	Detritivore	No	mixed litter	20	-2.334	12	0.111
36	Gastropoda	Herbivore	Yes	Scenedesmus	20	-0.053	29	0.038
46	Gastropoda	Herbivore	No	mixed periphyton	-	-1.849	9	0.167
unpublished (Halvorson et al.)	Trichoptera	Detritivore	Yes	Quercus	10	0.492	14	0.091
unpublished (Halvorson et al.)	Trichoptera	Detritivore	Yes	Quercus	10	0.277	14	0.091
unpublished (Halvorson et al.)	Trichoptera	Detritivore	Yes	Acer	10	-0.036	33	0.033
unpublished (Halvorson et al.)	Trichoptera	Detritivore	Yes	Quercus	10	0.479	30	0.037

## Sheet: P Excretion
Effect sizes of resource P:C on P excretion
Citation	Order	Trophic mode	Monospecific	Diet	Temperature (C)	Z score	sample size (n)	variance
17	Gastropoda	Herbivore	No	mixed macrophytes	19	0.406	43	0.025
19	Trichoptera	Detritivore	Yes	Acer	10	0.422	33	0.033
19	Trichoptera	Detritivore	Yes	Quercus	10	0.568	31	0.036
19	Diptera	Detritivore	Yes	Acer	15	0.533	35	0.031
19	Diptera	Detritivore	Yes	Quercus	15	-0.206	29	0.038
20	Trichoptera	Detritivore	No	mixed litter	-	-0.403	20	0.059
20	Amphipoda	Detritivore	No	mixed litter	10	-0.213	20	0.059
20	Trichoptera	Detritivore	No	mixed litter	-	-0.723	24	0.048
20	Trichoptera	Detritivore	No	mixed litter	10	1.56	20	0.059
25	Gastropoda	Herbivore	No	mixed periphyton	-	-0.09	24	0.048
25	Gastropoda	Herbivore	No	mixed periphyton	-	1.952	24	0.048
27	Veneroida	Herbivore	Yes	Scenedesmus	23	2.39	45	0.024
29	Ephemeroptera	Herbivore	No	mixed periphyton	6.7	1.615	20	0.059
31	Diptera	Detritivore	Yes	Ficus	-	-0.361	14	0.091
31	Diptera	Detritivore	Yes	Ficus	-	1.492	12	0.111
31	Diptera	Detritivore	Yes	Ficus	-	-0.263	8	0.2
31	Diptera	Detritivore	Yes	Ficus	-	0.478	8	0.2
34	Trichoptera	Detritivore	No	mixed litter	15	1.621	12	0.111
34	Trichoptera	Detritivore	No	mixed litter	20	-4.956	12	0.111
36	Gastropoda	Herbivore	Yes	Scenedesmus	20	0.82	29	0.038
46	Gastropoda	Herbivore	No	mixed periphyton	-	2.242	9	0.167
unpublished (Halvorson et al.)	Trichoptera	Detritivore	Yes	Acer	10	-0.031	16	0.077
unpublished (Halvorson et al.)	Trichoptera	Detritivore	Yes	Acer	10	0.011	16	0.077

## Sheet: N Egestion
Effect sizes of resource N:C on N egestion
Citation	Order	Trophic mode	Monospecific	Diet	Temperature (C)	Z score	sample size (n)	variance
19	Trichoptera	Detritivore	Yes	Acer	10	0.465	33	0.033
19	Trichoptera	Detritivore	Yes	Quercus	10	-0.002	28	0.04
19	Trichoptera	Detritivore	Yes	Acer	10	0.283	20	0.059
19	Trichoptera	Detritivore	Yes	Quercus	10	0.174	20	0.059
20	Trichoptera	Detritivore	No	mixed litter	-	0.081	20	0.059
20	Amphipoda	Detritivore	No	mixed litter	10	-0.368	20	0.059
20	Trichoptera	Detritivore	No	mixed litter	-	-0.118	24	0.048
20	Trichoptera	Detritivore	No	mixed litter	10	-0.899	20	0.059
34	Trichoptera	Detritivore	No	mixed litter	15	2.315	12	0.111
34	Trichoptera	Detritivore	No	mixed litter	20	1.575	12	0.111
38	Trichoptera	Detritivore	Yes	Acer	9.2	2.479	39	0.028
unpublished (Halvorson et al.)	Trichoptera	Detritivore	Yes	Quercus	10	0.258	14	0.091
unpublished (Halvorson et al.)	Trichoptera	Detritivore	Yes	Quercus	10	-0.223	15	0.083
unpublished (Halvorson et al.)	Trichoptera	Detritivore	Yes	Quercus	10	-0.384	16	0.077
unpublished (Halvorson et al.)	Plecoptera	Detritivore	Yes	Acer	10	0.86	20	0.059
unpublished (Halvorson et al.)	Plecoptera	Detritivore	Yes	Quercus	10	0.948	20	0.059
unpublished (Halvorson et al.)	Plecoptera	Detritivore	Yes	Acer	5	0.846	23	0.05
unpublished (Halvorson et al.)	Plecoptera	Detritivore	Yes	Quercus	5	0.822	23	0.05
unpublished (Halvorson et al.)	Isopoda	Detritivore	Yes	Acer	10	-0.01	20	0.059
unpublished (Halvorson et al.)	Plecoptera	Detritivore	Yes	Acer	10	0.443	20	0.059
unpublished (Halvorson et al.)	Plecoptera	Detritivore	Yes	Quercus	10	0.154	20	0.059

## Sheet: P Egestion
Effect sizes of resource P:C on P egestion
Citation	Order	Trophic mode	Monospecific	Diet	Temperature (C)	Z score	sample size (n)	variance
19	Trichoptera	Detritivore	Yes	Acer	10	0.995	33	0.033
19	Trichoptera	Detritivore	Yes	Quercus	10	0.436	31	0.036
19	Trichoptera	Detritivore	Yes	Acer	10	0.572	20	0.059
19	Trichoptera	Detritivore	Yes	Quercus	10	0.719	20	0.059
19	Diptera	Detritivore	Yes	Acer	15	1.269	35	0.031
19	Diptera	Detritivore	Yes	Quercus	15	0.659	29	0.038
20	Trichoptera	Detritivore	No	mixed litter	-	0.273	20	0.059
20	Amphipoda	Detritivore	No	mixed litter	10	0.093	20	0.059
20	Trichoptera	Detritivore	No	mixed litter	-	0.442	20	0.059
20	Trichoptera	Detritivore	No	mixed litter	10	0.115	20	0.059
34	Trichoptera	Detritivore	No	mixed litter	15	0.411	12	0.111
34	Trichoptera	Detritivore	No	mixed litter	20	-0.89	12	0.111
38	Trichoptera	Detritivore	Yes	Acer	9.2	2.969	39	0.028
unpublished (Halvorson et al.)	Trichoptera	Detritivore	Yes	Acer	10	0.572	16	0.077
unpublished (Halvorson et al.)	Trichoptera	Detritivore	Yes	Acer	10	0.661	16	0.077
unpublished (Halvorson et al.)	Trichoptera	Detritivore	Yes	Acer	10	0.246	16	0.077
unpublished (Halvorson et al.)	Plecoptera	Detritivore	Yes	Platanus	10	0.453	10	0.143
unpublished (Halvorson et al.)	Isopoda	Detritivore	Yes	Platanus	10	1.14	7	0.25
unpublished (Halvorson et al.)	Diptera	Detritivore	Yes	Platanus	10	0.705	9	0.167
unpublished (Halvorson et al.)	Plecoptera	Detritivore	Yes	Acer	10	1.742	20	0.059
unpublished (Halvorson et al.)	Plecoptera	Detritivore	Yes	Quercus	10	1.645	20	0.059
unpublished (Halvorson et al.)	Plecoptera	Detritivore	Yes	Acer	5	1.529	23	0.05
unpublished (Halvorson et al.)	Plecoptera	Detritivore	Yes	Quercus	5	1.024	24	0.048
unpublished (Halvorson et al.)	Isopoda	Detritivore	Yes	Acer	10	0.189	20	0.059
unpublished (Halvorson et al.)	Isopoda	Detritivore	Yes	Quercus	10	0.632	20	0.059
unpublished (Halvorson et al.)	Plecoptera	Detritivore	Yes	Acer	10	0.69	20	0.059
unpublished (Halvorson et al.)	Plecoptera	Detritivore	Yes	Quercus	10	0.166	20	0.059

## Sheet: Bibliography
	Citation #	Abbreviated citation	Type	Habitat	Full citation
	16	Gonzalez et al. 2014 Freshwater Biology	Benthic detritivores	Tank Bromeliad	González, A. L., Romero, G. Q., and Srivastava, D. S. (2014). Detrital nutrient content determines growth rate and elemental composition of bromeliad-dwelling insects. Freshw. Biol. 59, 737–747. doi:10.1111/fwb.12300
	39	Dionne et al. 2014 Hydrobiologia	Benthic detritivores	Lake	Dionne, K., Charles, F., and Nozais, C. (2014). Feeding rates of amphipods in boreal lakes: Is there a seasonal shift independent of temperature and photoperiod? Hydrobiologia 730, 167–177. doi:10.1007/s10750-014-1834-4.
	2	Balseiro and Albarino 2006 JNABS	Benthic detritivores	Stream/River	Balseiro, E., and Albariño, R. (2006). C–N mismatch in the leaf litter–shredder relationship of an Andean Patagonian stream detritivore. J. North Am. Benthol. Soc. 25, 607–615. doi:10.1899/0887-3593(2006)25[607:CMITLL]2.0.CO;2
	3	Cornut et al. 2015 Freshwater Biology	Benthic detritivores	Stream/River	Cornut, J., Ferreira, V., Gonçalves, A. L., Chauvet, E., and Canhoto, C. (2015). Fungal alteration of the elemental composition of leaf litter affects shredder feeding activity. Freshw. Biol. 60, 1755–1771. doi:10.1111/fwb.12606
	4	Danger et al. 2012 Freshwater Biology	Benthic detritivores	Stream/River	Danger, M., Arce Funck, J., Devin, S., Heberle, J., and Felten, V. (2013). Phosphorus content in detritus controls life-history traits of a detritivore. Funct. Ecol. 27, 807–815. doi:10.1111/1365-2435.12079
	5	Danger et al. 2013 Functional Ecology	Benthic detritivores	Stream/River	Danger, M., Cornut, J., Elger, A., and Chauvet, E. (2012). Effects of burial on leaf litter quality, microbial conditioning and palatability to three shredder taxa. Freshw. Biol. 57, 1017–1030. doi:10.1111/j.1365-2427.2012.02762.x
	6	Deans et al. 2015 Hydrobiologia	Benthic detritivores	Stream/River	Deans, C. A., Behmer, S. T., Kay, A., and Voelz, N. (2015). The importance of dissolved N:P ratios on mayfly (Baetis spp.) growth in high-nutrient detritus-based streams. Hydrobiologia 742, 15–26. doi:10.1007/s10750-014-1958-6
	7	Dray et al. 2014 PLOS ONE	Benthic detritivores	Stream/River	Dray, M. W., Crowther, T. W., Thomas, S. M., A’Bear, A. D., Godbold, D. L., Ormerod, S. J., et al. (2014). Effects of elevated CO2 on litter chemistry and subsequent invertebrate detritivore feeding responses. PLoS One 9, e86246. doi:10.1371/journal.pone.0086246
	10	Flores et al. 2014 Freshwater Science	Benthic detritivores	Stream/River	Flores, L., Larrañaga, A., and Elosegi, A. (2014). Compensatory feeding of a stream detritivore alleviates the effects of poor food quality when enough food is supplied. Freshw. Sci. 33, 134–141. doi:10.1086/674578
	11	Frainer et al. 2016 Oikos	Benthic detritivores	Stream/River	Frainer, A., Jabiol, J., Gessner, M. O., Bruder, A., Chauvet, E., and McKie, B. G. (2016). Stoichiometric imbalances between detritus and detritivores are related to shifts in ecosystem functioning. Oikos 125, 861–871. doi:10.1111/oik.02687
	13	Fuller et al. 2015 Oecologia	Benthic detritivores	Stream/River	Fuller, C. L., Evans-White, M. A., and Entrekin, S. A. (2015). Growth and stoichiometry of a common aquatic detritivore respond to changes in resource stoichiometry. Oecologia 177, 837–848. doi:10.1007/s00442-014-3154-9
	14	Funck et al. 2013 Aquatic Toxicology	Benthic detritivores	Stream/River	Funck, J. A., Clivot, H., Felten, V., Rousselle, P., Guérold, F., and Danger, M. (2013). Phosphorus availability modulates the toxic effect of silver on aquatic fungi and leaf litter decomposition. Aquat. Toxicol. 144-145, 199–207. doi:10.1016/j.aquatox.2013.10.001
	15	Garcia and Pardo 2015 International Journal of Limnology	Benthic detritivores	Stream/River	García, L., and Pardo, I. (2015). Food type and temperature constraints on the fitness of a dominant freshwater shredder. Ann. Limnol. - Int. J. Limnol. 51, 227–235. doi:10.1051/limn/2015017
	18	Halvorson et al. 2015 Freshwater Science	Benthic detritivores	Stream/River	Halvorson, H. M., Fuller, C., Entrekin, S. A., and Evans-White, M. A. (2015). Dietary influences on production, stoichiometry and decomposition of particulate wastes from shredders. Freshw. Biol. 60, 466-478. doi:10.1111/fwb.12462
	19	Halvorson et al. 2016 Freshwater Biology	Benthic detritivores	Stream/River	Halvorson, H. M., Scott, J. T., Sanders, A. J., Evans-White, M. A. (2015). A stream insect detritivore violates common assumptions of threshold elemental ratio bioenergetics models. Freshw. Sci. 34, 508–518. doi:10.1086/680724
	20	Hood et al. 2014 Freshwater Science	Benthic detritivores	Stream/River	Hood, J. M., Mcneely, C., Finlay, J. C., and Sterner, R. W. (2014). Selective feeding determines patterns of nutrient release by stream invertebrates. Freshw. Sci. 33, 1093–1107. doi:10.1086/678693
	21	Kendrick and Benstead 2013 Freshwater Biology	Benthic detritivores	Stream/River	Kendrick, M. R., and Benstead, J. P. (2013). Temperature and nutrient availability interact to mediate growth and body stoichiometry in a detritivorous stream insect. Freshw. Biol. 58, 1820–1830. doi:10.1111/fwb.12170
	23	Larrañaga et al. 2014 Marine and Freshwater Research	Benthic detritivores	Stream/River	Larrañaga, A., and Basaguren, A. (2014). Resource quality controls detritivore consumption , growth , survival and body condition recovery of reproducing females. Marine and Freshwater Research 65, 910–917.
	31	Small et al. 2011 Limnology & Oceanography	Benthic detritivores	Stream/River	Small, G. E., Wares, J. P., and Pringle, C. M. (2011). Differences in phosphorus demand among detritivorous chironomid larvae reflect intraspecific adaptations to differences in food resource stoichiometry across lowland tropical streams. Limnol. Oceanogr. 56, 268–278. doi:10.4319/lo.2011.56.1.0268
	34	Villanueva et al. 2011 Hydrobiologia	Benthic detritivores	Stream/River	Villanueva, V. D., Albariño, R., and Canhoto, C. (2011). Detritivores feeding on poor quality food are more sensitive to increased temperatures. Hydrobiologia 678, 155–165. doi:10.1007/s10750-011-0837-7
	35	Arce-Funck et al. 2016 Freshwater Biology	Benthic detritivores	Stream/River	Arce-Funck, J., Crenier, C., Danger, M., Cossu-Leguille, C., Guérold, F., and Felten, V. (2016). Stoichiometric constraints modulate impacts of silver contamination on stream detritivores: An experimental test with Gammarus fossarum. Freshw. Biol. in press. doi:10.1111/fwb.12785.
	38	Davis 2009 Dissertation Chapter 4	Benthic detritivores	Stream/River	Davis, J. M. (2009). Food web response to long-term experimental enrichment of a detritus-based stream ecosystem. [dissertation]. [Athens (GA)]: University of Georgia
	40	Fernandes et al. 2015 Marine & Freshwater Research	Benthic detritivores	Stream/River	Fernandes, I., Duarte, S., Cássio, F., and Pascoal, C. (2015). Plant litter diversity affect invertebrate shredder activity and the quality of fine particulate organic matter in streams. Marine and Freshwater Research 66, 449-458. Doi: 10.1071/MF14089
	42	Leberfinger and Bohman 2010 Aquatic Ecology	Benthic detritivores	Stream/River	Leberfinger, K., and Bohman, I. (2010). Grass, mosses, algae, or leaves? Food preference among shredders from open-canopy streams. Aquat. Ecol. 44, 195–203. doi:10.1007/s10452-009-9268-1.
	37	Cothran et al. 2014 Freshwater Science	Benthic detritivores	Wetland	Cothran, R. D., Stoler, A. B., and Relyea, R.A. (2014). Leaves and litterbugs: how litter quality affects amphipod life-history and sexually selected traits. Freshw. Sci. 33, 812–819. doi:10.1086/677214.
	44	Stoler et al. 2016 Freshwater Science	Benthic detritivores	Wetland	Stoler, A. B., Golembieski, M. N., Stephens, J. P., and Raffel, T. R. (2016). Differential consumption and assimilation of leaf litter by wetland herbivores: alternative pathways for decomposition and trophic transfer. Freshw. Sci. 35, 178–187. doi:10.1086/684205.
	9	Fink and Von Elert 2006 Oikos	Benthic herbivores	Lake	Fink, P., and Elert, E. Von (2006). Physiological responses to stoichiometric constraints : nutrient limitation and compensatory feeding in a freshwater snail. Oikos 115, 484-494. doi: 10.1111/j.2006.0030-1299.14951.x
	12	Frost et al. 2002 Ecology Letters	Benthic herbivores	Lake	Frost, P. C., and Elser, J. J. (2002). Growth responses of littoral mayflies to the phosphorus content of their food. Ecol. Lett. 5, 232–240. doi:10.1046/j.1461-0248.2002.00307.x
	24	Liess & Lange 2011 Oecologia	Benthic herbivores	Lake	Liess, A. (2014). Compensatory feeding and low nutrient assimilation efficiencies lead to high nutrient turnover in nitrogen-limited snails. Freshw. Sci. 33, 425–434. doi:10.1086/675533
	25	Liess 2014 Freshwater Science	Benthic herbivores	Lake	Liess, A., and Kahlert, M. (2009). Gastropod grazers affect periphyton nutrient stoichiometry by changing benthic algal taxonomy and through differential nutrient uptake. J. North Am. Benthol. Soc. 28, 283–293. doi:10.1899/08-115.1
	27	Morehouse et al. 2013 Hydrobiologia	Benthic herbivores	Lake	Morehouse, R. L., Dzialowski, A. R., and Jeyasingh, P. D. (2013). Impacts of excessive dietary phosphorus on zebra mussels. Hydrobiologia 707, 73–80. doi:10.1007/s10750-012-1407-3
	30	Sharfstein and Steinman 2001 JNABS	Benthic herbivores	Lake	Sharfstein, B., and Steinman, A.D. (2001). Growth and survival of the Florida apple snail (Pomacea paludosa) fed 3 naturally occurring macrophyte assemblages. J. North Am. Benthol. Soc. 20, 84-95. Doi: 10.2307/1468190
	41	Krist et al. 2014 PLoS ONE	Benthic herbivores	Lake	Krist, A. C., Kay, A. D., Larkin, K., and Neiman, M. (2014). Response to phosphorus limitation varies among lake populations of the freshwater snail Potamopyrgus antipodarum. PLoS One 9, e85845. doi:10.1371/journal.pone.0085845.
	43	Neiman et al. 2013 Evolution	Benthic herbivores	Lake	Neiman, M., Kay, A. D., and Krist, A. C. (2013). Sensitivity to phosphorus limitation increases with ploidy level in a New Zealand snail. Evolution 67, 1511–1517. doi:10.1111/evo.12026.
	17	Grutters et al. 2016 Hydrobiologia	Benthic herbivores	Pond	Grütters, B. M. C., Gross, E. M., and Bakker, E. S. (2015). Insect herbivory on native and exotic aquatic plants: phosphorus and nitrogen drive insect growth and nutrient release. Hydrobiologia 778, 209–220. doi:10.1007/s10750-015-2448-1
	1	Back et al. 2008 Fundamental and Applied Limnology	Benthic herbivores	Stream/River	Back, J. A., Taylor, J. M., King, R. S., Fallert, K. L., and Hintzen, E. H. (2008). Ontogenic differences in mayfly stoichiometry influence growth rates in response to phosphorus enrichment. Fundam. Appl. Limnol. / Arch. für Hydrobiol. 171, 233–240. doi:10.1127/1863-9135/2008/0171-0233
	8	Elser et al. 2006 Ecology Letters	Benthic herbivores	Stream/River	Elser, J. J., Watts, J., Schampel, J. H., and Farmer, J. (2006). Early Cambrian food webs on a trophic knife-edge? A hypothesis and preliminary data from a modern stromatolite-based ecosystem. Ecol. Lett. 9, 292–300. doi:10.1111/j.1461-0248.2005.00873.x
	22	Kent and Stelzer 2008 Hydrobiologia	Benthic herbivores	Stream/River	Kent, T. R., and Stelzer, R. S. (2008). Effects of deposited fine sediment on life history traits of Physa integra snails. Hydrobiologia 596, 329–340. doi:10.1007/s10750-007-9106-1.
	26	Liess and Kahlert 2009 JNABS	Benthic herbivores	Stream/River	Liess, A., and Lange, K. (2011). The snail Potamopyrgus antipodarum grows faster and is more active in the shade, independent of food quality. Oecologia 167, 85–96. doi:10.1007/s00442-011-1963-7
	28	Ohta et al. 2011 Freshwater Biology	Benthic herbivores	Stream/River	Ohta, T., Miyake, Y., and Hiura, T. (2011). Light intensity regulates growth and reproduction of a snail grazer (Gyraulus chinensis) through changes in the quality and biomass of stream periphyton. Freshw. Biol. 56, 2260–2271. doi:10.1111/j.1365-2427.2011.02653.x
	29	Rothlisberger et al. 2008	Benthic herbivores	Stream/River	Rothlisberger, J. D., Baker, M. a., and Frost, P. C. (2008). Effects of periphyton stoichiometry on mayfly excretion rates and nutrient ratios. J. North Am. Benthol. Soc. 27, 497–508. doi:10.1899/07-145.1
	32	Stelzer and Lamberti 2002 Ecology	Benthic herbivores	Stream/River	Stelzer, R. S., and Lamberti, G. A. (2002). Ecological stoichiometry in running waters: periphyton chemical composition and snail growth. Ecology 83, 1039–1051. Doi: 10.1890/0012-9658(2002)083[1039:ESIRWP]2.0.CO;2
	33	Tibbets et al. 2010 Oecologia	Benthic herbivores	Stream/River	Tibbets, T. M., Krist, A. C., Hall, R. O., and Riley, L. A. (2010). Phosphorus-mediated changes in life history traits of the invasive New Zealand mudsnail (Potamopyrgus antipodarum). Oecologia 163, 549–559. doi:10.1007/s00442-009-1522-7.
	36	Bernot 2013 Freshwater Science	Benthic herbivores	Stream/River	Bernot, R. J. (2013). Parasite-host elemental content and the effects of a parasite on host-consumer-driven nutrient recycling. Freshw. Sci. 32, 299–308. doi:10.1899/12-060.1.
	46	Taylor et al. Freshwater Science	Benthic herbivores	Stream/River	Taylor, J. M., Back, J. A., Brooks, B. W., and King, R. S. (2016). Consumer-mediated nutrient recycling is influenced by interactions between nutrient enrichment and the antimicrobial agent triclosan. Freshw. Sci. 35, 856–872. doi:10.1086/687838.
	45	Ruehl and Trexler 2015 Oecologia	Benthic herbivores	Stream/River	Ruehl, C. B., and Trexler, J. C. (2015). Reciprocal transplant reveals trade-off of resource quality and predation risk in the field. Oecologia 179, 117–127. doi:10.1007/s00442-015-3324-4.
